# Supplementary material for: The Effect of Preoperative Administration of Glucocorticoids on the Postoperative Complication Rate in Liver Surgery: A Systematic Review and Meta-Analysis of Randomized Controlled Trials
Source: J Clin Med. 2024 Apr 3;13(7):2097. doi: 10.3390/jcm13072097 (PMC11012757; doi:10.3390/jcm13072097)
Supplement: Supplementary file 1 [file jcm-13-02097-s001.zip]

Archive with 3 entries (3 files):
- jcm-2907353-supplementary/Supplement Table 2 -  GRADE revised.pdf
- jcm-2907353-supplementary/Supplement Table 3 - PRISMA_2020_checklist.pdf
- jcm-2907353-supplementary/Supplementary Table 1 - lab outcomes.pdf
